# Supplementary material for: A Flexible Membrane May Improve Bone Regeneration by Increasing Hydrophilicity and Conformability in Lateral Bone Augmentation
Source: Biomater Res. 2024 Nov 18;28:0113. doi: 10.34133/bmr.0113 (PMC11570787; doi:10.34133/bmr.0113)
Supplement: Supplementary 1 — Figs. S1 and S2 Tables S1 and S2 [file bmr.0113.f1.zip]

Archive with 5 entries (5 files):
- BMR_LicenseToPublish-Final.pdf
- Supplementary Figure 1(revised).docx
- Supplementary Figure 2(revised).docx
- Supplementary Table 1(revised).docx
- Supplementary Table 2(revised).docx
